# Supplementary material for: The Probiotic Strain H. alvei HA4597® Improves Weight Loss in Overweight Subjects under Moderate Hypocaloric Diet: A Proof-of-Concept, Multicenter Randomized, Double-Blind Placebo-Controlled Study
Source: Nutrients. 2021 Jun 1;13(6):1902. doi: 10.3390/nu13061902 (PMC8227740; doi:10.3390/nu13061902)
Supplement: Supplementary file 1 [file nutrients-13-01902-s001.zip]

Archive with 1 entries (1 files):
- nutrients-1214697-supplementary.pdf
